# Supplementary material for: Are Non-Six-Membered Ring Defects Formed in Single-Walled Carbon Nanotubes Treated by a Fluorination–Defluorination Process?
Source: Nanomaterials (Basel). 2023 Mar 17;13(6):1086. doi: 10.3390/nano13061086 (PMC10056250; doi:10.3390/nano13061086)
Supplement: Supplementary file 1 [file nanomaterials-13-01086-s001.zip]

Archive with 1 entries (1 files):
- nanomaterials-2231431-supplementary.pdf
